# Supplementary material for: E2F1 acetylation directs p300/CBP-mediated histone acetylation at DNA double-strand breaks to facilitate repair
Source: Nat Commun. 2019 Oct 30;10:4951. doi: 10.1038/s41467-019-12861-8 (PMC6821830; doi:10.1038/s41467-019-12861-8)
Supplement: Supplementary file 10 — Source Data [file 41467_2019_12861_MOESM10_ESM.zip]

Archive with 2 entries (2 files):
- Source Data - Supplementary Figures.xlsx
- Source Data - Main Figures.xlsx
