# Supplementary material for: E2F1 acetylation directs p300/CBP-mediated histone acetylation at DNA double-strand breaks to facilitate repair
Source: Nat Commun. 2019 Oct 30;10:4951. doi: 10.1038/s41467-019-12861-8 (PMC6821830; doi:10.1038/s41467-019-12861-8)
Supplement: Supplementary file 10 — Source Data [file 41467_2019_12861_MOESM10_ESM.zip › Source Data - Supplementary Figures.xlsx]

## Sheet: Sup Fig. 2b
mGapdh locus
E2F1
% Input	Fold Enrichment 1	Fold Enrichment 2	Fold Enrichment 3	Average
WT (-)	0.828755	1.19447	0.976775	1
WT (+)	0.764242	1.26626	0.638173	0.889557
S29A (-)	1.15598	1.48681	0.357206	1
S29A (+)	0.934512	1.65101	0.635238	1.07359
RB
% Input	Fold Enrichment 1	Fold Enrichment 2	Fold Enrichment 3	Average
WT (-)	0.780883	1.18495	1.03417	1
WT (+)	0.84884	1.27659	0.541415	0.888949
S29A (-)	1.30508	1.2992	0.395721	1
S29A (+)	0.795929	1.47143	0.778379	1.01525
p300
% Input	Fold Enrichment 1	Fold Enrichment 2	Fold Enrichment 3	Average
WT (-)	1.23864	0.73405	1.02731	1
WT (+)	0.73785	0.950426	1.20241	0.963561
S29A (-)	1.22493	0.704635	1.07043	1
S29A (+)	0.576848	1.02191	0.740481	0.779745
CBP
% Input	Fold Enrichment 1	Fold Enrichment 2	Fold Enrichment 3	Average
WT (-)	0.957125	1.00597	1.03691	1
WT (+)	0.634119	1.40725	0.717493	0.91962
S29A (-)	1.12201	1.39581	0.482181	1
S29A (+)	0.782914	1.67049	0.678437	1.04395
H3K18ac
% Input	Fold Enrichment 1	Fold Enrichment 2	Fold Enrichment 3	Average
WT (-)	0.920827	1.09691	0.982267	1
WT (+)	0.605089	1.47893	0.651147	0.91172
S29A (-)	1.22169	1.27531	0.502998	1
S29A (+)	0.799963	1.57684	1.09384	1.15688
H3K56ac
% Input	Fold Enrichment 1	Fold Enrichment 2	Fold Enrichment 3	Average
WT (-)	1.0213	1.17909	0.799613	1
WT (+)	0.315524	0.641274	0.419508	0.458769
S29A (-)	1.07927	1.45144	0.469294	1
S29A (+)	0.534687	0.503226	1.01977	0.685896
γH2AX
% Input	Fold Enrichment 1	Fold Enrichment 2	Fold Enrichment 3	Average
WT (-)	0.63912	1.2027	1.15818	1
WT (+)	0.335066	0.85927	0.599178	0.597838
S29A (-)	1.00267	1.34217	0.655158	1
S29A (+)	0.416401	0.830737	1.59857	0.948568

## Sheet: Sup Fig. 2c
mChrom10 locus
p300
% Input	Fold Enrichment 1	Fold Enrichment 2	Fold Enrichment 3	Average
WT (-)	1.70212	0.861786	0.436094	1
WT (+)	8.06353	7.27248	5.23576	6.85726
S29A (-)	0.649739	1.34247	1.00779	1
S29A (+)	0.150172	0.167519	0.173231	0.163641
CBP
% Input	Fold Enrichment 1	Fold Enrichment 2	Fold Enrichment 3	Average
WT (-)	1.13721	0.997764	0.865022	1
WT (+)	4.01638	4.12031	4.26471	4.1338
S29A (-)	1.35877	0.89501	0.746223	1
S29A (+)	0.107578	0.165325	0.169053	0.147319
H3K18ac
% Input	Fold Enrichment 1	Fold Enrichment 2	Fold Enrichment 3	Average
WT (-)	1.07934	1.01393	0.906729	1
WT (+)	3.81996	3.85507	4.15732	3.94411
S29A (-)	1.29959	1.02579	0.67462	1
S29A (+)	0.128376	0.229614	0.196101	0.184697
H3K56ac
% Input	Fold Enrichment 1	Fold Enrichment 2	Fold Enrichment 3	Average
WT (-)	0.948262	1.02462	1.02712	1
WT (+)	13.4019	12.9607	12.9033	13.0886
S29A (-)	1.00356	1.08119	0.915253	1
S29A (+)	0.654101	0.4877	0.661564	0.601122
γH2AX
% Input	Fold Enrichment 1	Fold Enrichment 2	Fold Enrichment 3	Average
WT (-)	0.993317	0.982316	1.02437	1
WT (+)	2.99283	3.12152	3.59651	3.23695
S29A (-)	0.906017	1.14365	0.950334	1
S29A (+)	4.30584	4.08088	3.67767	4.02146

## Sheet: Sup Fig. 3b
hrDNA locus
p300
% Input	Fold Enrichment 1	Fold Enrichment 2	Fold Enrichment 3	Average
U2OS (-)	1	1	1	1
U2OS (+)	5.52469	6.82149	6.193	6.17973
shRB1 (-)	1	1	1	1
shRB1 (+)	0.704903	0.828549	0.727	0.753484
shE2F1 (-)	1	1	1	1
shE2F1 (+)	0.390476	1.29717	0.897	0.861549
CBP
% Input	Fold Enrichment 1	Fold Enrichment 2	Fold Enrichment 3	Average
U2OS (-)	1	1	1	1
U2OS (+)	2.0251	3.32032	2.691	2.67881
shRB1 (-)	1	1	1	1
shRB1 (+)	0.421619	0.665469	0.614	0.567029
shE2F1 (-)	1	1	1	1
shE2F1 (+)	0.233561	1.31945	0.877	0.810005
H3K56ac
% Input	Fold Enrichment 1	Fold Enrichment 2	Fold Enrichment 3	Average
U2OS (-)	1	1	1	1
U2OS (+)	6.77139	7.16627	7.291	7.07622
shRB1 (-)	1	1	1	1
shRB1 (+)	0.702024	0.540729	0.694	0.645585
shE2F1 (-)	1	1	1	1
shE2F1 (+)	0.536304	0.69115	0.391	0.539485

## Sheet: Sup Fig. 3c
hGAPDH locus
p300
% Input	Fold Enrichment 1	Fold Enrichment 2	Fold Enrichment 3	Average
U2OS (-)	1	1	1	1
U2OS (+)	0.972759	1.01741	0.986043	0.99207
shRB1 (-)	1	1	1	1
shRB1 (+)	0.72097	0.426079	1.56382	0.903624
shE2F1 (-)	1	1	1	1
shE2F1 (+)	0.86893	0.56982	0.717272	0.718674
CBP
% Input	Fold Enrichment 1	Fold Enrichment 2	Fold Enrichment 3	Average
U2OS (-)	1	1	1	1
U2OS (+)	0.700993	0.803841	0.806992	0.770608
shRB1 (-)	1	1	1	1
shRB1 (+)	1.19462	1.1864	1.06924	1.15009
shE2F1 (-)	1	1	1	1
shE2F1 (+)	0.695063	0.727382	0.687364	0.70327
H3K56ac
% Input	Fold Enrichment 1	Fold Enrichment 2	Fold Enrichment 3	Average
U2OS (-)	1	1	1	1
U2OS (+)	2.01713	2.08875	1.06832	1.72473
shRB1 (-)	1	1	1	1
shRB1 (+)	1.77465	2.39	0.350865	1.50517
shE2F1 (-)	1	1	1	1
shE2F1 (+)	1.14252	1.32314	0.759642	1.0751

## Sheet: Sup Fig. 3e
mGapdh locus
E2F1
% Input	Fold Enrichment 1	Fold Enrichment 2	Fold Enrichment 3	Average
DMSO (-)	0.926547	1.49781	0.575647	1
DMSO (+)	0.830627	1.49394	1.03349	1.11935
CBP112 (-)	1.1312	1.24625	0.622551	1
CBP112 (+)	0.984291	1.69827	1.13119	1.27125
RB
% Input	Fold Enrichment 1	Fold Enrichment 2	Fold Enrichment 3	Average
DMSO (-)	1.13987	1.24934	0.610783	1
DMSO (+)	0.977935	1.41955	0.992006	1.12983
CBP112 (-)	1.10044	1.29828	0.601274	1
CBP112 (+)	0.920657	1.64334	1.18538	1.24979
p300
% Input	Fold Enrichment 1	Fold Enrichment 2	Fold Enrichment 3	Average
DMSO (-)	0.581334	1.43973	0.978936	1
DMSO (+)	0.915743	1.98958	1.37826	1.42786
CBP112 (-)	0.659648	1.53899	0.801363	1
CBP112 (+)	0.990146	1.77248	1.04778	1.27013
CBP
% Input	Fold Enrichment 1	Fold Enrichment 2	Fold Enrichment 3	Average
DMSO (-)	1.38434	1.03008	0.585586	1
DMSO (+)	1.19534	1.33397	1.0311	1.1868
CBP112 (-)	1.21827	1.08992	0.691806	1
CBP112 (+)	1.7837	1.38765	1.12982	1.43372
H3K18ac
% Input	Fold Enrichment 1	Fold Enrichment 2	Fold Enrichment 3	Average
DMSO (-)	0.901106	1.16977	0.929129	1
DMSO (+)	0.698323	1.60692	1.32162	1.20895
CBP112 (-)	0.663596	1.277	1.0594	1
CBP112 (+)	0.690911	1.49396	2.1967	1.46052
H3K56ac
% Input	Fold Enrichment 1	Fold Enrichment 2	Fold Enrichment 3	Average
DMSO (-)	1.05173	1.10123	0.847036	1
DMSO (+)	1.73342	1.24833	1.20487	1.39554
CBP112 (-)	1.31694	0.920872	0.762191	1
CBP112 (+)	1.58432	1.12413	1.646	1.45148
γH2AX
% Input	Fold Enrichment 1	Fold Enrichment 2	Fold Enrichment 3	Average
DMSO (-)	0.978443	1.31511	0.706452	1
DMSO (+)	1.37037	1.65816	1.09342	1.37398
CBP112 (-)	1.20655	1.21458	0.578872	1
CBP112 (+)	2.16992	1.48703	1.15298	1.60331

## Sheet: Sup Fig. 4c
Apaf1
		Relative mRNA 1	Relative mRNA 2	Relative mRNA 3	Average
NCS 0h	WT	1.00437	0.870856	1.12478	1
	S29A	0.622876	0.851081	0.877728	0.783895
	3KR	0.626896	0.794357	0.758316	0.726523
NCS 3h	WT	2.13986	2.89717	3.00465	2.68056
	S29A	2.41222	2.79381	1.64837	2.2848
	3KR	1.58693	2.28724	2.27055	2.04824
Casp3
		Relative mRNA 1	Relative mRNA 2	Relative mRNA 3	Average
NCS 0h	WT	1.08655	0.816098	1.09736	1
	S29A	1.14249	0.918184	0.854254	0.971642
	3KR	0.678052	0.891686	0.925522	0.831753
NCS 3h	WT	1.64616	2.05622	2.13911	1.94716
	S29A	1.94346	1.85956	1.1032	1.63541
	3KR	1.08971	1.74121	1.85028	1.5604

## Sheet: Sup Fig. 5a
mChrom5 locus
E2F1
% Input	Fold Enrichment 1	Fold Enrichment 2	Fold Enrichment 3	Average
WT (-)	1.36007	0.962413	0.677514	1
WT (+)	6.85813	6.06046	6.39024	6.43628
3KR (-)	1.18378	0.573138	1.24309	1
3KR (+)	4.18788	5.35742	6.48637	5.34389
RB
% Input	Fold Enrichment 1	Fold Enrichment 2	Fold Enrichment 3	Average
WT (-)	0.857083	1.042	1.10091	1
WT (+)	6.73091	7.42512	4.07384	6.07662
3KR (-)	0.861932	1.30255	0.835518	1
3KR (+)	5.86541	6.70545	4.51737	5.69608
p300
% Input	Fold Enrichment 1	Fold Enrichment 2	Fold Enrichment 3	Average
WT (-)	0.630386	1.00097	1.36865	1
WT (+)	4.0776	4.01247	4.86443	4.31817
3KR (-)	1.32072	0.571663	1.10761	1
3KR (+)	0.109882	0.10417	0.0497283	0.0879266
CBP
% Input	Fold Enrichment 1	Fold Enrichment 2	Fold Enrichment 3	Average
WT (-)	0.843925	0.964847	1.19123	1
WT (+)	8.93146	7.6633	10.006	8.86693
3KR (-)	0.928559	0.577775	1.49367	1
3KR (+)	0.641486	0.579959	0.776418	0.665954
H3K18ac
% Input	Fold Enrichment 1	Fold Enrichment 2	Fold Enrichment 3	Average
WT (-)	0.965983	0.976892	1.05712	1
WT (+)	6.89632	6.68216	5.88227	6.48692
3KR (-)	1.01329	0.723845	1.26287	1
3KR (+)	0.920276	1.30683	1.06139	1.09617
H3K56ac
% Input	Fold Enrichment 1	Fold Enrichment 2	Fold Enrichment 3	Average
WT (-)	1.07823	0.86501	1.05676	1
WT (+)	8.45819	8.82643	8.53472	8.60645
3KR (-)	1.11075	1.05813	0.83112	1
3KR (+)	0.617835	1.30529	0.739134	0.887419
γH2AX
% Input	Fold Enrichment 1	Fold Enrichment 2	Fold Enrichment 3	Average
WT (-)	0.995475	0.784366	1.22016	1
WT (+)	4.72837	5.61025	4.89652	5.07838
3KR (-)	1.05279	0.64264	1.30457	1
3KR (+)	6.08224	4.98433	4.96186	5.34281

## Sheet: Sup Fig. 5b
mGapdh locus
E2F1
% Input	Fold Enrichment 1	Fold Enrichment 2	Fold Enrichment 3	Average
WT (-)	0.828755	1.19447	0.976775	1
WT (+)	0.764242	1.26626	0.638173	0.889557
3KR (-)	1.11714	0.633505	1.24936	1
3KR (+)	1.07234	1.08123	1.14105	1.09821
RB
% Input	Fold Enrichment 1	Fold Enrichment 2	Fold Enrichment 3	Average
WT (-)	0.780883	1.18495	1.03417	1
WT (+)	0.84884	1.27659	0.541415	0.888949
3KR (-)	0.939363	1.18075	0.879885	1
3KR (+)	1.40438	1.228	1.12413	1.25217
p300
% Input	Fold Enrichment 1	Fold Enrichment 2	Fold Enrichment 3	Average
WT (-)	1.23864	0.73405	1.02731	1
WT (+)	0.73785	0.950426	1.20241	0.963561
3KR (-)	0.778575	1.51644	0.704981	1
3KR (+)	1.83179	0.744862	1.24995	1.27553
CBP
% Input	Fold Enrichment 1	Fold Enrichment 2	Fold Enrichment 3	Average
WT (-)	0.957125	1.00597	1.03691	1
WT (+)	0.634119	1.40725	0.717493	0.91962
3KR (-)	1.19929	0.573371	1.22733	1
3KR (+)	1.06558	1.14253	1.1476	1.11857
H3K18ac
% Input	Fold Enrichment 1	Fold Enrichment 2	Fold Enrichment 3	Average
WT (-)	0.920827	1.09691	0.982267	1
WT (+)	0.605089	1.47893	0.651147	0.91172
3KR (-)	1.06562	0.712996	1.22139	1
3KR (+)	0.933883	1.00697	1.20703	1.04929
H3K56ac
% Input	Fold Enrichment 1	Fold Enrichment 2	Fold Enrichment 3	Average
WT (-)	1.0213	1.17909	0.799613	1
WT (+)	0.315524	0.641274	0.419508	0.458769
3KR (-)	1.09319	0.631196	1.27562	1
3KR (+)	0.904801	1.47437	0.39875	0.925975
γH2AX
% Input	Fold Enrichment 1	Fold Enrichment 2	Fold Enrichment 3	Average
WT (-)	0.63912	1.2027	1.15818	1
WT (+)	0.335066	0.85927	0.599178	0.597838
3KR (-)	1.11677	0.657704	1.22553	1
3KR (+)	0.72558	0.892418	0.284029	0.634009

## Sheet: Sup Fig. 5c
p300		# foci / Cell				γH2AX		# foci / Cell
WT-NT	3KR-NT	WT-2h	3KR-2h			WT-NT	3KR-NT	WT-2h	3KR-2h
2	0	30	0			0	0	99	58
0	0	45	1			0	0	103	11
0	0	41	0			0	0	105	0
0	0	33	0			2	1	106	27
13	0	31	0			0	0	101	23
0	0	37	2			0	0	100	30
0	0	15	0			0	0	103	55
1	0	25	0			0	0	102	20
0	1	49	0			0	0	56	11
0	0	10	0			0	0	58	35
0	0	53	0			1	0	76	36
1	0	33	0			0	0	62	31
1	0	57	0			0	0	64	37
0	0	15	0			0	1	67	43
8	0	44	2			0	0	73	1
13	0	35	0			1	0	79	22
13	0	21	1			0	1	81	51
0	1	31	0			0	0	84	92
1	0	22	0			0	2	88	16
0	0	17	0			0	0	101	15
0	0	18	0			0	0	103	35
2	0	19	0			0	0	30	15
0	1	35	0			0	1	55	11
0	0	14	0			0	0	35	35
1	0	24	0			0	1	36	34
0	0	50	5			0	0	31	14
1	4	14	0			0	0	37	35
0	2	10	1			0	0	43	17
0	0	25	2			0	0	22	23
2	0	38	2			0	0	20	35
1	0	36	2			0	0	33	41
0	0	31	1			0	0	35	29
0	2	21	3			0	0	25	16
0	1	23	0			0	0	51	26
2	0	59	0			6	0	53	21
0	0	24	6			1	0	50	4
0	7	64	5			0	0	50	28
0	0	37	4			1	0	58	16
1	2	35	3			0	0	36	59
0	0	17	3			0	0	31	16
1	0	22	0			0	0	34	2
0	0	22	5			0	0	78	46
2	0	61	2			0	0	69	6
0	3	14	1			0	0	67	37
1	5	38	0			0	0	49	17
0	0	47	1			0	0	48	6
0	0	10	3			0	0	47	19
4	10	38	1			3	0	45	25
2	0	30	1			0	2	31	37
4	0	42	1			7	0	12	21
5	0	38	1			1	0	15	11
6	0	30	3			5	0	18	54
0	0	53	0			0	0	35	6
5	0	24	2			0	0	99	17
0	0	54	0			0	0	76	10
0	8	62	5			0	0	50	21
0	0	51	2			0	2	61	40
3	0	49	2			0	0	60	29
0	0	11	4			0	0	36	12
0	0	37	2			1	3	59	4
1	0	42	3			0	0	32	17
0	0	54	5			0	5	69	33
0	0	20	4			0	0	73	15
0	0	43	0			0	0	23	24
0	0	40	3			0	0	105	21
1	0	39	3			0	1	103	31
0	0	48	0			0	0	103	33
0	0	35	2			0	0	102	28
4	0	23	4			0	0	101	32
6	0	36	2			0	0	88	24
2	0	66	1			0	0	84	55
4	0	57	8			1	0	84	29
1	0	39	2			0	0	81	20
1	0	25	1			0	0	81	11
1	0	56	2			7	0	79	24
0	0	45	2			0	0	79	27
5	0	55	3			0	0	76	27
3	0	52	0			0	0	76	34
0	0	41	3			1	0	73	21
1	0	18	2			0	0	73	1
0	0	43	2			4	1	67	31
0	0	60	6			0	0	67	47
1	0	40	5			0	0	64	28
0	0	32	4			0	0	64	9
0	0	21	1			0	0	64	51
0	0	44	8			0	0	62	34
1	0	58	1			0	0	62	44
0	0	47	5			0	3	58	24
1	0	15	3			0	1	58	25
4	0	26	6			0	0	56	19
3	0	19	0			0	0	56	16
2	0	26	1			0	0	3	10
5	0	39	3			0	13	10	23
3	0	41	5			0	0	42	29
1	0	45	5			0	0	27	35
1	0	53	2			1	1	36	17
0	0	22	1			4	0	88	36
5	1	29	0			0	0	84	27
9	0	17	0			0	0	81	25
1	0	57	3			0	0	79	31
2	0	38	1			0	0	79	0
2	0	61	2			2	0	76	23
2	0	25	0			0	0	76	31
0	0	63	2			0	0	73	25
0	2	59	1			6	0	73	16
0	2	15	5			1	0	67	39
10	0	52	3			0	0	67	27
0	0	50	0			2	0	64	50
0	0	18	2			0	0	64	26
0	0	47	4			0	0	64	15
0	0	26	1			1	1	62	13
2	0	26	2			0	0	62	45
0	0	30	1			0	0	58	25
11	0	23	1			0	3	58	27
0	0	27	0			0	0	56	22
0	6	31	3			0	1	56	13
0	0	23	0			0	0	69	54
0	0	47	3			0	0	58	0
0	0	56	0			0	0	75	48
7	0	19	2			0	0	62	59
2	1	18	2			0	0	54	7
0	0	51	0			0	0	77	30
2	0	39	4			0	0	66	15
10	0	22	0			0	0	59	17
0	0	31	2			0	0	73	16
12	10	46	0			0	4	82	28
0	2	55	1			0	3	63	24
0	2	62	0			0	0	75	64
11	7	60	3			0	0	71	31
11	7	19	3			0	0	65	3
6	1	59	1			0	0	73	18
7	1	57	0			1	0	72	28
0	0	60	2			1	0	64	36
1	0	29	4			0	0	67	24
2	2	49	0			0	2	69	60
5	0	31	0			0	0	74	24
3	1	47	0			0	0	72	38
3	0	18	0			0	0	66	26
0	0	54	0			0	0	68	25
0	0	56	0			0	0	70	28
0	0	66	0			0	0	69	42
3	0	61	0			1	0	62	11
0	0	55	4			12	0	63	27
0	0	25	0			0	0	75	19
2	1	59	2			0	0	15	24
0	0	61	2			0	0	1	12
3	0	63	0			0	0	11	15
1	2	65	0			1	0	3	11
0	0	58	3			0	0	5	33
0	5	47	1			0	0	15	31
3	0	54	2			0	0	5	29
4	2	56	1			2	0	16	21
2	0	66	2			0	0	0	15
1	0	61	2			0	0	1	63
7	0	55	1			0	0	0	17
0	2	19	1			0	0	0	68
4	0	35	0			0	0	3	6
0	0	19	0			0	0	10	9
5	0	21	7			0	0	5	41
1	0	37	0			0	0	1	42
0	0	20	0			0	0	0	33
0	0	39	1			0	0	4	42
7	5	33	3			0	0	1	17
0	0	38	4			0	0	0	43
5	0	37	0			0	0	9	17
0	0	31	5			0	0	0	15
0	0	34	4			0	1	0	35
0	3	18	2			2	0	0	20
6	0	37	0			0	0	13	49
0	0	19	2			0	0	1	37
0	1	55	3			0	3	12	19
0	3	62	10			4	1	0	38
5	12	60	3			0	0	1	23
2	0	38	0			0	0	0	32
0	0	18	0			1	1	12	41
2	0	16	3			0	0	2	18
8	0	35	5			0	0	12	22
0	0	14	2			0	0	11	39
0	0	39	2			0	0	82	2
2	0	38	2			0	0	78	34
0	12	30	2			0	0	77	38
0	5	53	1			1	0	75	39
3	3	24	1			0	1	75	23
0	0	54	0			0	0	74	34
0	2	62	0			0	0	73	29
0	4	51	1			0	0	72	25
0	1	49	2			0	0	71	19
4	2	11	1			0	0	69	35
0	3	37	1			1	0	67	27
0	0	42	0			0	0	66	25
1	0	54	2			1	0	65	15
3	0	20	3			0	0	65	13
0	3	43	4			0	0	63	9
0	0	40	1			0	0	63	45
0	0	39	5			3	0	62	47
0	2	48	0			0	0	59	49
0	0	35	2			0	0	58	48
0	3	23	2			5	0	58	67
0	1	36	2			1	0	56	78
0	0	66	3			0	0	55	69
0	0	57	1			0	0	54	15
0	3	39	2			7	0	105	10
1	4	25	3			0	0	104	53
0	2	56	2			0	0	103	50
0	1	45	1			0	0	103	50
13	7	55	0			0	0	102	58
0	0	52	0			11	0	102	19
0	4	41	3			0	0	101	28
0	0	21	2			0	0	99	85
12	5	43	0			0	0	98	90
0	1	60	0			1	0	97	17
3	0	40	1			0	0	96	96
5	0	32	1			0	0	96	12
13	7	21	1			0	2	95	35
0	0	44	0			0	0	95	99
0	5	58	2			1	0	94	76
7	0	47	0			0	0	93	50
0	0	15	2			0	0	93	61
3	0	26	0			2	0	91	60
12	6	19	2			0	0	91	36
0	0	26	1			0	0	89	59
4	2	39	4			0	0	88	32
3	4	41	3			0	2	88	69
2	1	45	0			0	0	87	73
5	1	53	3			1	0	87	102
3	1	22	1			0	1	87	101
1	0	29	1			0	0	86	100
1	5	17	0			0	0	85	102
0	3	57	1			0	0	49	99
5	0	38	3			0	0	48	100
9	1	61	3			0	0	47	101
1	0	25	4			0	0	45	98
2	0	63	0			0	0	31	100
2	1	59	0			0	0	53	99
2	0	15	6			0	1	46	88
0	0	52	0			0	0	48	85
0	0	50	0			0	0	35	81
0	1	18	4			0	0	99	81
0	0	47	0			1	0	76	79
0	1	0	1			0	0	50	74
0	4	0	1			0	0	61	67
0	3	14	2			0	5	60	63
0	2	1	0			0	0	27	55
0	5	25	2			0	0	47	99
0	3	0	1			0	0	43	102
0	1	13	0			0	0	44	101
0	1	51	0			0	0	45	101
0	0	39	3			0	0	47	100
0	5	22	2			0	1	47	102
0	9	31	0			0	0	48	99
0	1	46	0			1	0	49	102
0	2	55	4			2	0	51	56
2	2	62	3			1	0	12	58
8	2	60	2			0	0	2	76
0	0	15	4			0	0	32	62
0	0	19	0			0	2	6	64
2	0	0	0			0	0	23	67
0	10	19	0			0	0	25	73
0	0	21	7			0	0	19	79
3	0	14	3			0	0	2	81
0	0	20	0			1	0	16	84
0	0	12	0			14	0	11	88
0	2	13	0			3	0	9	101
0	0	18	0			0	0	27	101
4	11	37	1			7	0	21	84
0	0	2	3			1	0	51	81
0	0	57	1			5	0	49	79
1	0	38	0			0	0	48	76
3	0	61	3			0	15	47	73
0	0	25	3			0	13	47	67
0	7	63	0			0	5	45	64
0	2	59	3			10	3	44	64
0	0	15	0			9	6	43	62
0	2	52	1			10	7	26	58
0	10	50	7			3	4	3	56
0	0	18	0			0	3	3	56
0	12	47	1			7	15	9	58
0	0	26	2			1	11	6	62
0	0	26	3			5	15	32	64
1	11	30	0			0	13	10	67
0	11	23	0			0	9	25	73
0	6	27	1			0	11	34	76
0	7	31	3			0	9	8	79
0	0	23	0			8	13	26	81
0	1	47	0			12	7	11	84
0	2	56	1			14	8	0	88
0	5	19	5			12	6	5	101
0	3	18	3			3	7	6	102
3	0	51	1			0	4	3	96
5	0	39	5			7	3	30	98
0	1	22	1			1	7	4	99
0	3	31	1			5	11	30	95
0	0	46	4			0	9	16	96
7	0	55	1			0	13	9	95
0	0	62	0			0	7	12	94
3	0	60	0			0	8	11	87
0	0	23	3			13	0	20	89
0	0	0	0			3	0	9	84
4	0	23	0			0	0	28	94
3	0	27	4			7	1	8	96
2	0	16	12			1	0	13	100
5	0	14	8			5	0	91	95
3	1	17	0			0	0	12	96
1	0	0	12			0	0	9	91
1	0	28	0			0	0	5	86
0	0	28	0			0	0	36	88
5	0	25	0			6	0	22	89
9	0	20	0			4	0	6	94
1	0	21	0			2	0	17	97
2	0	37	0			3	1	13	93
2	0	17	0			8	0	22	102
2	3	16	5			3	0	9	69
0	5	24	5			0	1	7	95
0	0	10	5			7	0	24	94
0	0	36	4			1	2	23	96
0	0	19	4			5	0	7	89
0	7	20	4			0	0	16	87
0	0	13	4			0	0	2	91
0	3	34	3			0	1	12	99
0	0	1	3			0	0	34	102
0	0	35	3			7	1	2	91
0	4	23	3			3	0	6	97
0	3	31	3			0	0	3	95
0	0	33	3			7	0	5	87
0	0	38	3			1	0	0	85
0	1	50	3			5	0	28	93
0	0	14	3			7	0	15	91
0	0	10	2			1	0	6	86
0	11	25	2			5	0	14	88
0	0	35	2			0	0	4	96
0	0	39	2			0	0	10	93
0	0	13	2			0	0	7	98
0	12	21	2			0	0	2	70
0	0	23	2			3	0	11	102
0	3	41	2			0	0	21	87
0	5	24	2			7	0	8	88
0	10	14	2			1	0	4	70
0	0	37	2			5	0	15	71
0	0	36	2			0	0	5	101
0	7	17	1			0	0	17	56
0	0	22	1			0	0	1	65
0	3	22	1			0	0	25	72
1	12	3	1			7	0	1	67
1	0	14	1			3	0	21	58
1	4	0	1			0	2	2	78
1	3	1	1			7	0	1	63
2	2	10	0			1	9	17	55
2	5	8	0			5	13	25	74
2	3	30	0			4	7	6	69
2	1	7	0			7	8	2	58
2	1	0	0			1	6	44	75
2	0	30	0			5	7	47	62
2	5	2	0			7	4	51	54
3	9	24	0			1	3	49	77
3	1	5	1			5	7	48	66
3	2	0	2			7	11	47	59
3	2	0	3			1	9	45	73
3	2	2	2			5	13	35	82
4	0	11	1			7	7	27	63
4	0	7	0			1	8	25	75
5	0	14	0			5	0	15	71
5	0	1	3			4	0	13	65
5	0	20	2			2	0	9	73
5	0	7	0			3	0	9	72
6	0	3	0			8	0	9	64
6	0	39	1			3	0	13	67
7	0	2	1			0	0	15	69
7	0	7	1			7	0	24	74
7	0	23	0			8	0	25	72
7	0	0	2			7	0	27	66
11	0	11	0			4	0	28	68
2	0	57	2			3	0	31	70
0	0	3	0			3	0	31	69
0	0	25	2			2	2	34	62
13	0	0	1			0	0	35	63
0	2	11	4			10	0	35	75
0	8	15	3			4	0	36	65
0	0	17	0			2	0	37	20
1	0	13	3			3	0	43	11
0	2	18	1			8	0	44	35
13	0	15	1			3	0	45	36
0	0	0	0			0	0	47	31
1	3	11	1			7	2	47	37
1	0	32	3			12	0	48	43
0	0	21	3			10	0	49	9
8	0	10	4			4	1	106	24
0	0	0	0			2	0	103	28
0	4	2	0			3	0	101	31
0	7	15	6			8	0	106	34
1	5	26	0			7	0	87	44
0	11	19	0			12	0	89	47
0	9	26	4			10	0	84	51
2	3	0	0			4	0	105	49
0	8	0	1			2	0	103	48
0	6	2	1			11	1	100	47
1	12	0	2			10	0	95	45
0	5	22	0			4	0	96	35
1	4	29	2			2	0	91	27
0	2	17	1			3	0	86	25
0	7	0	0			8	0	88	15
2	10	38	0			7	0	89	13
1	10	15	3			12	5	94	9
0	0	25	2			10	0	97	9
0	12	0	0			4	0	93	9
0	0	10	0			2	0	102	13
2	0	15	0			0	0	104	15
0	11	14	0			0	0	4	24
0	11	3	0			1	0	16	25
0	6	18	0			0	1	20	27
1	7	12	0			0	0	4	28
0	0	26	0			0	15	6	31
1	1	26	0			0	13	6	31
0	2	30	0			0	5	26	34
2	5	23	1			0	3	5	35
0	3	27	1			1	6	45	35
1	5	14	1			0	7	19	36
0	11	23	2			0	4	7	37
0	9	0	2			0	3	14	43
4	3	9	2			0	15	14	44
2	8	19	3			0	11	6	45
4	6	18	3			0	15	35	47
5	12	6	3			1	13	9	47
6	5	39	3			0	9	6	48
0	4	22	3			1	11	3	49
5	8	31	4			0	9	2	51
0	2	61	4			0	13	4	93
11	1	60	4			0	0	9	94
0	2	45	5			3	0	106	102
3	2	49	5			0	1	104	99
0	3	50	1			0	0	105	96
0	0	55	2			5	0	106	98
1	3	15	0			1	0	106	101
12	2	25	2			0	0	106	100
0	2	4	1			0	0	105	102
0	6	10	5			7	0	103	102
11	5	0	3			0	0	102	101
1	4	9	0			0	0	99	100
13	1	6	2			0	0	76	97
0	8	15	4			0	0	73	96
4	1	15	1			11	0	69	95
6	5	1	2			0	0	61	94
2	3	21	1			0	0	60	91
4	6	0	1			0	0	59	89
1	0	22	0			1	1	50	89
1	1	17	3			0	0	36	88
1	3	18	0			0	5	32	88
0	5	19	3			0	0	12	87
5	5	0	0			0	0	17	86
3	2	14	2			1	0	19	84
0	1	68	2			0	0	28	84
1	0	55	0			0	0	35	81
0		63	4			2	0	50	88
0		63	0			0	1	50	84
1		0	2			0	0	53	81
0		0				0	15	58	79
0		0				0	13	85	76
0		0				0	5	90	73
1		0				0	3	96
0		0				1	6	55
1		59				0		63
0		53				0		67
0		57				0		74
13		47				0		79
0		47				0		81
0						0		81
13						0		85
0						0		88
0						0		99
0						3
0						0
1						7
						1
						5

## Sheet: Sup Fig. 6a
mChrom5 locus
Tip60
% Input	Fold Enrichment 1	Fold Enrichment 2	Fold Enrichment 3	Average
WT (-)	0.815359	1.54956	0.635082	1
WT (+)	9.82398	10.3047	9.58251	9.90373
S29A (-)	1.09333	0.982053	0.924619	1
S29A (+)	0.675543	0.582084	0.700876	0.652834
3KR (-)	0.963689	1.47725	0.559065	1
3KR (+)	0.347228	0.5727	0.261018	0.393649
H4K16ac
% Input	Fold Enrichment 1	Fold Enrichment 2	Fold Enrichment 3	Average
WT (-)	0.778158	1.02909	1.19276	1
WT (+)	2.10291	2.18404	1.77044	2.01913
S29A (-)	1.02085	1.0454	0.933744	1
S29A (+)	0.607803	0.512218	0.516584	0.545535
3KR (-)	1.09924	1.06345	0.837312	1
3KR (+)	0.593653	0.442136	0.586221	0.54067

[truncated: 3 more sheets: Sup Fig. 6b, Sup Fig. 6c, Sup Fig. 6d]
