# Supplementary material for: E2F1 acetylation directs p300/CBP-mediated histone acetylation at DNA double-strand breaks to facilitate repair
Source: Nat Commun. 2019 Oct 30;10:4951. doi: 10.1038/s41467-019-12861-8 (PMC6821830; doi:10.1038/s41467-019-12861-8)
Supplement: Supplementary file 10 — Source Data [file 41467_2019_12861_MOESM10_ESM.zip › Source Data - Main Figures.xlsx]

## Sheet: Fig. 3a
mChrom5 locus
E2F1
% Input	Fold Enrichment 1	Fold Enrichment 2	Fold Enrichment 3	Average
WT (-)	1.19823	0.84789	0.953879	1
WT (+)	6.04204	5.33929	7.49325	6.29153
S29A (-)	0.767734	1.02335	1.20892	1
S29A (+)	0.66721	0.40707	0.398606	0.490962
RB
% Input	Fold Enrichment 1	Fold Enrichment 2	Fold Enrichment 3	Average
WT (-)	0.857083	1.042	1.10091	1
WT (+)	6.73091	7.42512	4.07384	6.07662
S29A (-)	0.615358	0.406936	1.97771	1
S29A (+)	0.715916	0.551857	0.33584	0.534538
p300
% Input	Fold Enrichment 1	Fold Enrichment 2	Fold Enrichment 3	Average
WT (-)	0.630386	1.00097	1.36865	1
WT (+)	4.0776	4.01247	4.86443	4.31817
S29A (-)	1.66541	0.725713	0.608878	1
S29A (+)	1.7887	0.167125	0.827554	0.927794
CBP
% Input	Fold Enrichment 1	Fold Enrichment 2	Fold Enrichment 3	Average
WT (-)	0.843925	0.964847	1.19123	1
WT (+)	8.93146	7.6633	10.006	8.86693
S29A (-)	1.16905	0.93613	0.894822	1
S29A (+)	0.16832	0.100189	0.0722531	0.113587
H3K18ac
% Input	Fold Enrichment 1	Fold Enrichment 2	Fold Enrichment 3	Average
WT (-)	0.965983	0.976892	1.05712	1
WT (+)	6.89632	6.68216	5.88227	6.48692
S29A (-)	1.1834	0.795865	1.02073	1
S29A (+)	0.271743	0.409957	0.384518	0.355406
H3K56ac
% Input	Fold Enrichment 1	Fold Enrichment 2	Fold Enrichment 3	Average
WT (-)	1.07823	0.86501	1.05676	1
WT (+)	8.45819	8.82643	8.53472	8.60645
S29A (-)	0.995515	1.00622	0.998265	1
S29A (+)	0.714619	0.566122	0.54626	0.609001
γH2AX
% Input	Fold Enrichment 1	Fold Enrichment 2	Fold Enrichment 3	Average
WT (-)	0.995475	0.784366	1.22016	1
WT (+)	4.72837	5.61025	4.89652	5.07838
S29A (-)	1.0235	0.779503	1.197	1
S29A (+)	5.69021	3.8545	4.3688	4.63784

## Sheet: Fig. 3b
hChrom1 locus
E2F1
% Input	Fold Enrichment 1	Fold Enrichment 2	Fold Enrichment 3	Average
U2OS (-)	1	1	1	1
U2OS (+)	4.69338	4.24399	5.33506	4.75748
shRB1 (-)	1	1	1	1
shRB1 (+)	0.716352	1.25154	0.859353	0.942416
shE2F1 (-)	1	1	1	1
shE2F1 (+)	0.956179	1.04688	1.04293	1.01533
RB
% Input	Fold Enrichment 1	Fold Enrichment 2	Fold Enrichment 3	Average
U2OS (-)	1	1	1	1
U2OS (+)	3.1946	2.70064	4.79887	3.5647
shRB1 (-)	1	1	1	1
shRB1 (+)	0.840414	0.658393	0.991072	0.82996
shE2F1 (-)	1	1	1	1
shE2F1 (+)	0.854341	0.705829	0.784515	0.781562
p300
% Input	Fold Enrichment 1	Fold Enrichment 2	Fold Enrichment 3	Average
U2OS (-)	1	1	1	1
U2OS (+)	3.12124	2.2011	2.04563	2.45599
shRB1 (-)	1	1	1	1
shRB1 (+)	0.68726	1.22365	0.884724	0.931877
shE2F1 (-)	1	1	1	1
shE2F1 (+)	1.19124	0.661096	0.522541	0.791626
CBP
% Input	Fold Enrichment 1	Fold Enrichment 2	Fold Enrichment 3	Average
U2OS (-)	1	1	1	1
U2OS (+)	1.81726	2.17757	2.79901	2.26462
shRB1 (-)	1	1	1	1
shRB1 (+)	1.23592	1.1746	1.28176	1.23076
shE2F1 (-)	1	1	1	1
shE2F1 (+)	0.514566	0.396716	0.546283	0.485855
H3K56ac
% Input	Fold Enrichment 1	Fold Enrichment 2	Fold Enrichment 3	Average
U2OS (-)	1	1	1	1
U2OS (+)	14.5706	11.5563	12.4767	12.8678
shRB1 (-)	1	1	1	1
shRB1 (+)	0.936222	2.69889	1.48532	1.70681
shE2F1 (-)	1	1	1	1
shE2F1 (+)	1.11302	1.10218	1.10657	1.10726
pATM
% Input	Fold Enrichment 1	Fold Enrichment 2	Fold Enrichment 3	Average
U2OS (-)	1	1	1	1
U2OS (+)	9.31536	4.84308	6.88587	7.01477
shRB1 (-)	1	1	1	1
shRB1 (+)	12.2183	9.62657	14.534	12.1263
shE2F1 (-)	1	1	1	1
shE2F1 (+)	4.86337	8.36658	3.84091	5.69028

## Sheet: Fig. 3c
mChrom10 locus
E2F1
% Input	Fold Enrichment 1	Fold Enrichment 2	Fold Enrichment 3	Average
DMSO (-)	1.1185	0.670226	1.21128	1
DMSO (+)	4.99728	3.61232	4.33988	4.31649
CBP112 (-)	1.13727	0.856637	1.00609	1
CBP112 (+)	3.77143	3.72423	4.59782	4.03116
RB
% Input	Fold Enrichment 1	Fold Enrichment 2	Fold Enrichment 3	Average
DMSO (-)	0.701203	1.00999	1.28881	1
DMSO (+)	3.38638	4.35973	3.89981	3.88197
CBP112 (-)	0.70483	1.3987	0.89647	1
CBP112 (+)	3.54317	3.88491	3.79627	3.74145
p300
% Input	Fold Enrichment 1	Fold Enrichment 2	Fold Enrichment 3	Average
DMSO (-)	1.7594	0.628646	0.61195	1
DMSO (+)	10.2083	7.95952	8.32207	8.82995
CBP112 (-)	1.12362	1.08208	0.794294	1
CBP112 (+)	1.46513	1.91688	0.80596	1.39599
CBP
% Input	Fold Enrichment 1	Fold Enrichment 2	Fold Enrichment 3	Average
DMSO (-)	0.844148	1.02063	1.13522	1
DMSO (+)	4.19707	3.41535	4.60498	4.07247
CBP112 (-)	0.895009	1.53629	0.568704	1
CBP112 (+)	1.33937	1.34458	1.33366	1.3392
H3K18ac
% Input	Fold Enrichment 1	Fold Enrichment 2	Fold Enrichment 3	Average
DMSO (-)	0.952033	1.31033	0.737634	1
DMSO (+)	4.53456	5.60135	5.03684	5.05758
CBP112 (-)	0.900539	1.25928	0.840183	1
CBP112 (+)	1.43904	1.32367	1.27655	1.34642
H3K56ac
% Input	Fold Enrichment 1	Fold Enrichment 2	Fold Enrichment 3	Average
DMSO (-)	1.15482	0.963813	0.881368	1
DMSO (+)	4.07208	4.57979	5.04829	4.56672
CBP112 (-)	1.02188	0.924356	1.05377	1
CBP112 (+)	0.514289	0.425414	0.458983	0.466228
γH2AX
% Input	Fold Enrichment 1	Fold Enrichment 2	Fold Enrichment 3	Average
DMSO (-)	0.825676	0.935723	1.2386	1
DMSO (+)	5.86693	5.7594	6.53181	6.05271
CBP112 (-)	1.00946	1.00895	0.98159	1
CBP112 (+)	7.44124	5.65003	4.75359	5.94829

## Sheet: Fig. 4a
E2f1
		mRNA 1	mRNA 2	mRNA 3	Average
NCS 0h	WT	1032.62	1087.07	1280.95	1133.54
	3KR	1113.44	1099.63	1117.46	1110.18
NCS 3h	WT	1161.42	1247.6	1259.56	1222.86
	3KR	1247.55	1157.05	1232.68	1212.43
p73
		mRNA 1	mRNA 2	mRNA 3	Average
NCS 0h	WT	0	0	1.02312	0.34104
	3KR	0	1.02962	1.80091	0.943508
NCS 3h	WT	7.10662	1.82398	0.981728	3.30411
	3KR	3.01097	0	2.05105	1.68734
Apaf1
		mRNA 1	mRNA 2	mRNA 3	Average
NCS 0h	WT	2566.78	2449.17	2751.17	2589.04
	3KR	2278.77	2349.58	2338.48	2322.28
NCS 3h	WT	4903.57	4840.83	4719.17	4821.19
	3KR	4810.53	4830.69	4717.41	4786.21
Casp3
		mRNA 1	mRNA 2	mRNA 3	Average
NCS 0h	WT	1023.59	1007.77	940.247	990.537
	3KR	981.745	889.588	1033.72	968.352
NCS 3h	WT	1531.98	1471.95	1241.89	1415.27
	3KR	1358.95	1321.35	1397.79	1359.36

## Sheet: Fig. 4d
Thymus
		Relative mRNA 1	Relative mRNA 2	Relative mRNA 3	Average
IR NT	WT	0.835294	0.94638	1.21833	1
	3KR	3.73078	1.07403	1.09886	1.96789
IR 5.5Gy	WT	4.74755	2.23521	6.98887	4.65721
	3KR	8.35983	5.27635	5.78811	6.47476
Spleen
		Relative mRNA 1	Relative mRNA 2	Relative mRNA 3	Average
IR NT	WT	1.50463	0.862002	0.633365	1
	3KR	1.49871	0.975788	1.21539	1.22996
IR 5.5Gy	WT	4.28024	4.37658	4.07281	4.24321
	3KR	6.79545	6.35701	6.4624	6.53829
Liver
		Relative mRNA 1	Relative mRNA 2	Relative mRNA 3	Average
IR NT	WT	0.443538	0.848168	1.70829	1
	3KR	2.67216	0.497878	3.05677	2.0756
IR 5.5Gy	WT	0.581061	0.777642	0.417287	0.591997
	3KR	0.475586	0.502367	0.71976	0.565905

## Sheet: Fig. 4e
Thymus
Cleaved Lamin A		% Positive nuclei_1	% Positive nuclei_2	% Positive nuclei_3	Average
IR NT	WT	1.5758	1.65338	1.97107	1.73342
	3KR	1.78632	1.83217	1.83578	1.81809
IR 5.5Gy	WT	17.625	18.151	18.9799	18.252
	3KR	24.2119	22.8952	20.3173	22.4748
Spleen
Cleaved Lamin A		% Positive nuclei_1	% Positive nuclei_2	% Positive nuclei_3	Average
IR NT	WT	1.86662	0.50135	1.26153	1.20983
	3KR	1.19454	1.39531	1.68791	1.42592
IR 5.5Gy	WT	8.78794	7.40726	7.00189	7.73237
	3KR	9.2341	11.1889	10.622	10.3483

## Sheet: Fig. 5a
mChrom10 locus
E2F1
% Input	Fold Enrichment 1	Fold Enrichment 2	Fold Enrichment 3	Average
WT (-)	0.821335	1.00953	1.16914	1
WT (+)	2.60298	1.96685	1.99821	2.18935
3KR (-)	1.1926	0.945771	0.86163	1
3KR (+)	2.34124	2.06681	2.10037	2.16947
RB
% Input	Fold Enrichment 1	Fold Enrichment 2	Fold Enrichment 3	Average
WT (-)	0.9522	0.792552	1.25525	1
WT (+)	4.7547	4.56976	4.27177	4.53208
3KR (-)	0.979887	1.05237	0.967739	1
3KR (+)	2.89959	4.54518	3.13903	3.52793
p300
% Input	Fold Enrichment 1	Fold Enrichment 2	Fold Enrichment 3	Average
WT (-)	1.70212	0.861786	0.436094	1
WT (+)	8.06353	7.27248	5.23576	6.85726
3KR (-)	0.853343	1.19589	0.950771	1
3KR (+)	0.535136	0.600783	0.215842	0.450587
CBP
% Input	Fold Enrichment 1	Fold Enrichment 2	Fold Enrichment 3	Average
WT (-)	1.13721	0.997764	0.865022	1
WT (+)	4.01638	4.12031	4.26471	4.1338
3KR (-)	0.986165	1.19068	0.823159	1
3KR (+)	0.778216	0.860794	0.544987	0.727999
H3K18ac
% Input	Fold Enrichment 1	Fold Enrichment 2	Fold Enrichment 3	Average
WT (-)	1.07934	1.01393	0.906729	1
WT (+)	3.81996	3.85507	4.15732	3.94411
3KR (-)	1.14895	1.07182	0.779233	1
3KR (+)	0.503652	0.540155	0.300731	0.448179
H3K56ac
% Input	Fold Enrichment 1	Fold Enrichment 2	Fold Enrichment 3	Average
WT (-)	0.948262	1.02462	1.02712	1
WT (+)	13.4019	12.9607	12.9033	13.0886
3KR (-)	1.14831	1.00858	0.84311	1
3KR (+)	0.462088	0.556561	0.579007	0.532552
γH2AX
% Input	Fold Enrichment 1	Fold Enrichment 2	Fold Enrichment 3	Average
WT (-)	0.993317	0.982316	1.02437	1
WT (+)	2.99283	3.12152	3.59651	3.23695
3KR (-)	1.28155	0.895236	0.823217	1
3KR (+)	2.88189	3.24036	3.34808	3.15678

## Sheet: Fig. 5d
CBP		# foci / Cell				γH2AX		# foci / Cell
WT-NT	3KR-NT	WT-2h	3KR-2h			WT-NT	3KR-NT	WT-2h	3KR-2h
0	1	29	0			0	17	62	1
3	0	3	3			0	0	7	46
5	1	60	0			0	8	34	0
6	2	43	0			0	1	41	40
5	3	2	0			11	0	20	24
0	0	45	11			0	0	49	23
0	1	2	1			0	0	7	47
0	6	0	4			0	2	0	49
11	3	21	1			0	5	38	20
0	10	36	10			0	5	69	51
6	0	31	0			0	0	26	2
16	5	6	0			0	1	22	19
0	3	3	1			0	4	44	31
0	2	54	1			0	0	45	53
2	2	4	10			0	1	47	11
1	6	34	0			0	0	49	54
0	5	65	0			0	4	48	39
6	5	52	0			11	0	67	12
5	1	17	3			0	6	78	46
9	3	70	0			0	0	69	99
2	4	47	11			0	0	15	48
0	3	73	0			0	13	10	55
7	2	2	10			0	7	53	34
0	3	17	0			0	12	17	63
0	2	3	0			0	0	20	19
2	6	20	11			0	2	98	49
0	5	31	0			0	0	43	13
5	1	29	4			0	5	10	55
0	2	57	0			0	0	16	29
3	3	36	1			2	3	20	50
1	3	72	1			1	1	29	88
11	1	22	0			0	11	14	42
0	0	40	11			0	0	50	90
0	10	32	0			0	0	50	20
3	1	39	11			0	3	58	94
0	5	65	0			0	0	19	95
0	7	19	0			0	3	28	97
8	4	44	0			0	5	85	11
1	3	69	0			0	6	90	81
0	3	6	0			0	5	17	33
0	7	73	0			0	0	96	28
0	6	21	0			1	11	12	41
2	5	16	1			5	0	35	33
5	3	37	0			0	0	99	100
5	0	43	0			0	0	51	49
0	3	17	0			0	6	19	49
1	4	32	0			0	14	54	36
4	3	57	0			0	0	71	16
0	1	16	10			0	0	16	22
1	5	10	0			0	2	107	32
0	7	44	1			0	1	104	33
4	0	19	0			0	0	40	56
0	4	73	0			1	6	9	36
6	1	16	0			1	5	62	57
0	2	34	6			0	9	8	58
0	0	53	0			0	2	31	1
0	2	0	0			0	0	1	60
0	0	53	0			0	0	13	10
4	2	32	0			1	4	32	86
0	6	63	0			3	0	38	67
0	4	34	0			0	0	83	3
4	0	2	0			0	4	0	52
0	1	42	0			5	0	57	87
0	5	63	0			0	0	10	39
0	2	55	0			0	0	67	49
1	4	47	0			0	1	73	47
0	0	68	0			0	0	83	32
0	6	25	0			0	0	98	71
0	0	37	0			5	0	9	39
0	3	47	0			0	0	18	12
11	5	15	0			0	11	96	73
0	5	40	0			0	0	64	33
0	3	55	0			1	0	12	62
0	3	69	0			0	0	85	3
0	6	20	0			0	0	34	21
0	5	37	0			0	0	43	26
0	9	67	0			1	0	38	79
1	6	39	0			0	1	77	23
1	2	65	0			4	1	88	63
5	4	45	0			0	5	20	65
0	5	21	0			0	0	11	2
3	4	10	2			0	3	10	26
0	4	35	0			0	0	32	6
0	2	45	0			0	0	36	66
0	1	71	1			0	0	76	38
10	2	31	0			0	10	50	84
0	3	16	1			0	0	61	77
0	4	31	0			0	0	60	35
0	4	46	0			0	0	36	17
0	3	10	4			0	0	59	35
10	3	47	1			0	10	32	19
0	4	67	0			0	0	69	31
20	4	18	0			0	0	73	34
0	3	18	11			1	0	33	2
0	2	0	0			0	0	0	10
17	1	17	0			0	11	22	71
2	4	15	0			0	2	19	29
5	0	49	0			1	5	37	44
0	2	35	0			0	0	39	23
13	4	49	11			0	13	19	53
0	3	60	0			0	0	33	73
2	1	41	5			0	2	22	76
0	7	54	0			0	0	25	27
20	4	44	2			0	9	7	16
0	1	16	0			0	0	32	14
0	4	55	4			0	0	23	0
6	4	55	0			0	6	13	2
0	4	69	0			0	0	32	22
0	3	67	8			10	0	21	0
0	0	28	0			0	0	40	15
7	5	46	0			0	7	24	41
4	2	37	9			0	4	16	27
0	4	30	0			7	0	42	13
1	2	39	0			0	1	23	18
0	3	43	11			0	0	29	30
0	1	25	0			0	0	23	11
0	0	40	0			0	0	73	45
0	10	53	0			0	0	16	32
0	2	17	4			0	0	34	0
1	10	47	5			0	1	19	0
10	7	0	0			0	10	0	43
4	2	21	1			0	4	41	22
0	9	45	0			0	0	33	80
0	3	55	0			0	0	62	75
7	6	63	2			0	7	36	83
0	3	47	1			0	0	25	100
0	6	35	0			0	0	25	8
0	4	18	7			0	0	45	11
0	1	54	3			0	0	9	3
1	9	17	0			0	1	4	0
1	4	57	0			0	1	28	0
0	1	5	0			0	0	11	85
0	7	0	0			0	0	2	79
0	2	0	1			0	0	1	32
0	7	57	0			0	0	36	29
11	1	6	0			0	11	21	57
0	4	6	0			0	0	18	97
9	0	64	0			3	9	5	36
2	5	10	1			0	2	10	69
0	2	63	0			0	0	42	64
1	10	59	0			0	1	29	53
1	3	62	0			4	1	24	75
0	3	40	0			0	0	25	15
0	3	28	0			0	0	30	63
4	4	47	0			2	4	30	19
0	1	4	2			0	0	8	45
7	4	56	1			0	7	34	0
1	1	4	5			0	1	40	5
1	4	35	0			1	1	45	1
2	8	16	0			0	2	25	3
3	9	48	0			0	3	46	5
5	3	21	3			0	5	24	1
0	5	49	5			0	0	9	89
11	4	44	4			0	11	35	22
2	3	51	3			0	2	19	91
0	1	43	1			0	0	46	7
2	4	43	4			0	2	21	33
1	0	49	5			0	1	1	25
0	0	10	1			0	0	9	34
0	1	14	4			0	0	12	11
3	1	10	2			0	3	17	31
13	14	0	3			0	13	2	1
8	0	16	3			0	8	29	40
9	0	27	4			0	9	41	19
2	0	21	2			0	2	26	0
3	3	4	2			0	3	2	96
0	0	53	4			0	0	20	38
0	14	25	2			0	12	27	21
0	0	55	6			0	0	41	0
6	12	20	10			6	6	31	46
8	0	14	1			8	8	32	2
0	0	53	4			0	0	18	36
2	0	47	3			2	2	33	0
0	0	11	3			0	0	23	6
0	4	21	2			0	0	35	0
0	0	22	3			0	0	37	10
0	1	57	5			0	0	42	17
0	5	20	5			0	0	37	39
0	1	18	1			0	0	29	1
10	9	59	9			0	10	24	6
0	5	11	5			0	0	9	0
0	2	14	2			0	0	33	0
0	3	7	3			0	0	98	0
0	4	43	4			0	0	12	12
1	4	19	4			1	1	40	24
0	1	61	1			0	0	28	16
5	5	20	5			5	5	42	29
0	3	21	3			0	0	31	38
0	2	42	2			0	0	29	24
0	0	13	0			0	0	65	48
0	3	0	3			0	0	27	28
0	0	28	0			0	0	0	27
0	1	7	1			0	0	36	0
0	2	14	2			0	0	35	16
4	1	45	1			4	4	23	41
0	3	45	3			0	0	53	5
17	3	63	3			0	0	27	29
0	0	6	0			0	0	36	18
5	3	47	3			0	5	8	3
2	0	12	2			2	2	24	23
0	0	22	0			0	0	29	39
1	0	54	2			1	1	38	48
0	13	11	4			0	0	63	70
0	1	35	5			0	0	32	21
0	4	5	2			0	0	35	14
5	1	1	6			0	5	11	25
0	0	8	1			0	0	0	88
0	2	2	5			0	0	2	26
1	0	22	2			1	1	4	22
0	0	37	2			0	0	37	45
9	1	2	4			0	9	25	38
0	0	9	4			0	0	6	33
0	1	12	0			0	0	27	6
0	0	9	6			0	0	28	19
4	0	14	0			0	4	18	3
6	4	21	0			6	6	16	57
1	0	28	1			1	1	35	11
0	0	27	0			0	0	30	19
16	0	6	3			0	13	18	1
1	0	40	7			1	1	18	59
3	0	8	1			3	3	45	24
4	0	26	3			0	4	17	32
2	0	33	1			2	2	70	6
0	0	37	1			0	0	43	65
8	0	35	0			0	8	28	59
4	0	17	6			0	4	59	3
0	0	17	4			0	0	26	0
0	0	19	1			0	0	25	27
3	0	20	10			0	3	44	3
0	0	22	4			0	0	22	54
1	0	29	3			1	1	20	16
0	0	31	3			0	0	10	55
0	0	32	5			0	0	34	26
0	0	34	1			0	0	23	51
0	0	36	0			0	0	19	19
0	0	72	2			0	0	53	20
0	0	73	1			0	0	38	3
17	1	73	0			0	0	6	27
0	0	73	5			0	0	23	29
0	0	68	7			0	0	36	38
5	0	63	8			0	5	17	25
2	0	63	5			0	2	25	34
0	0	57	4			0	0	23	4
0	10	55	0			0	0	12	48
6	0	53	7			0	6	18	49
7	1	53	2			0	7	26	24
0	0	47	10			11	0	32	59
0	0	47	3			0	0	10	38
0	0	44	1			0	0	33	8
2	6	43	2			0	2	40	8
5	0	39	4			0	5	36	20
0	0	40	0			0	0	33	2
1	14	44	3			0	1	63	41
0	0	47	10			0	0	32	26
6	0	52	4			0	6	33	22
1	1	54	2			0	1	32	7
0	0	57	5			0	0	0	2
2	15	65	6			0	0	35	24
0	0	65	3			0	0	26	5
0	0	69	5			0	0	11	54
1	15	70	4			0	0	33	58
0	0	60	2			3	0	39	18
1	15	45	0			0	0	56	7
0	0	43	5			0	0	30	35
0	0	36	4			0	5	61	0
4	0	31	9			4	0	36	38
1	0	29	6			0	3	42	6
0	12	21	1			0	3	30	33
0	0	3	4			2	1	17	0
0	0	2	3			0	1	12	36
0	0	2	5			0	1	0	21
0	4	0	5			0	0	10	44
0	5	2	1			1	7	8	7
0	0	3	4			0	3	20	25
0	1	3	2			0	0	58	45
0	0	4	3			0	0	35	33
10	0	6	3			0	0	17	32
0	2	6	4			0	13	31	33
1	1	0	2			0	0	23	21
0	0	2	2			0	8	20	2
0	7	10	4			0	8	27	8
0	3	16	2			0	5	26	57
6	0	16	6			0	0	18	59
0	0	16	10			0	1	14	20
0	0	17	1			0	0	21	5
0	1	19	4			0	0	31	11
0	0	21	3			0	0	36	61
0	0	25	3			0	3	29	25
0	0	32	2			0	1	24	9
0	0	32	3			0	2	19	27
0	0	34	5			0	0	28	16
0	0	34	5			0	4	26	63
0	0	37	1			0	0	81	7
0	0	37	9			6	0	55	8
0	0	42	5			8	1	63	6
0	0	35	2			0	4	67	19
0	5	5	3			2	0	74	22
2	0	1	4			0	3	79	21
1	2	8	4			0	1	85	40
2	0	2	1			0	5	88	42
3	4	22	5			0	1	81	9
4	0	37	3			0	3	110	84
4	0	2	2			0	0	114	53
3	8	9	0			0	3	99	6
3	0	12	3			0	3	113	17
4	0	9	0			0	0	105	16
4	9	14	1			0	0	106	40
3	0	21	2			0	17	108	63
2	0	28	1			1	0	112	48
1	9	27	3			0	2	103	12
4	2	6	3			5	0	102	20
0	0	40	4			0	0	56	19
2	7	8	0			0	5	58	7
4	0	26	6			0	3	76	42
3	0	33	0			0	1	73	6
1	2	37	0			0	3	79	25
7	0	35	0			0	5	62	82
0	5	15	0			0	0	64	15
3	0	40	4			4	4	67	29
4	6	55	1			0	2	84	16
3	15	69	11			0	13	81	32
1	0	20	0			0	3	88	62
5	0	37	0			0	5	101	3
7	2	67	3			2	4	103	23
0	1	39	0			0	1	97	65
4	0	65	0			1	0	95	51
1	6	45	3			0	1	93	21
0	5	21	5			0	3	91	29
5	5	10	6			0	10	54	10
3	1	35	5			0	1	71	21
2	4	45	0			0	1	16	29
2	2	71	0			0	8	24	7
6	3	31	0			1	0	29	100
5	3	16	11			0	3	40	5
5	4	0	0			0	0	9	4
1	2	6	0			0	0	25	21
3	2	7	1			0	0	8	2
4	4	7	4			0	9	31	43
3	2	11	0			0	2	1	40
2	6	11	1			6	0	13	22
3	12	12	0			1	7	32	40
2	1	13	4			0	12	38	15
6	4	14	2			0	0	83	44
1	3	14	2			1	2	0	36
0	3	18	4			3	0	30	29
1	2	19	2			0	5	10	4
2	3	20	6			2	0	25	15
3	5	20	12			0	3	28	31
0	0	21	1			0	1	28	7
1	3	21	4			0	11	28	27
6	5	22	3			0	0	9	44
3	6	22	3			0	0	18	8
13	5	28	2			0	3	27	9
5	0	42	3			0	0	64	46
1	0	43	5			1	0	56	60
2	0	45	0			0	8	58	4
3	11	45	6			0	1	62	24
3	0	47	15			0	0	64	51
1	0	54	0			0	0	67	27
0	1	57	0			0	0	73	8
13	4	59	2			0	2	76	34
1	0	61	1			0	5	79	15
5	1	63	0			0	5	81	11
7	0	69	6			0	0	84	18
4	4	67	5			0	1	113	65
3	0	67	5			0	4	112	67
3	6	60	1			11	0	108	6
1	0	55	4			0	1	106	10
9	0	55	2			0	0	105	4
5	0	54	3			0	4	103	80
2	0	49	3			0	0	103	17
3	4	49	5			0	6	102	19
4	1	47	1			0	0	101	48
4	11	46	9			0	0	88	5
1	0	46	5			0	13	84	40
5	0	44	2			0	0	81	23
3	3	41	3			0	4	79	59
2	0	35	4			0	0	76	12
0	0	31	4			0	0	73	20
3	8	28	1			0	4	67	11
0	1	18	5			0	0	64	41
1	0	18	3			0	0	62	39
2	0	17	2			0	0	58	57
1	0	16	0			0	1	56	18
3	2	15	3			0	0	30	50
3	5	10	0			0	0	10	21
5	5	0	1			0	0	25	29
1	0	56	2			0	0	28	16
4	0	4	1			0	11	28	4
2	1	35	3			0	0	28	39
3	1	16	3			0	0	9	36
3	5	48	0			0	0	18	0
4	0	21	1			2	0	27	37
2	3	49	0			1	0	64	33
2	0	44	0			0	0	12	23
4	0	51	0			0	1	22	18
2	0	43	0			0	1	34	18
6	10	43	0			0	5	43	13
13	0	49	10			0	0	38	23
1	0	10	0			0	3	24	33
4	0	14	0			0	0	25	55
3	0	10	0			0	0	20	25
3	4	0	0			0	0	11	58
2	0	16	15			0	10	10	28
3	0	27	2			1	0	32	61
5	0	21	5			5	0	36	30
5	1	4	0			0	0	25	28
2	0	53	0			0	0	50	6
0	0	25	11			0	10	23	6
2	0	55	0			0	0	60	81
0	0	20	0			0	0	36	100
2	11	14	0			0	0	24	118
6	0	53	0			0	0	32	116
4	0	47	0			0	11	28	115
0	0	11	0			0	2	29	118
1	0	37	6			1	5	113	85
5	0	30	0			1	0	105	89
2	0	39	0			0	13	106	87
4	6	43	0			0	0	108	101
0	0	25	7			0	2	112	93
6	13	40	4			0	0	103	95
7	0	53	0			1	9	102	105
6	7	17	0			3	0	56	103
5	4	47	0			0	0	58	97
3	0	84	10			0	6	76	99
0	1	21	0			5	0	73	107
3	0	45	0			0	0	79	109
4	0	55	0			0	17	62	83
3	13	63	0			0	3	64	85
1	0	47	4			0	5	67	111
5	0	35	0			0	0	84	113
7	10	18	0			5	11	29	75
0	0	54	0			0	2	14	71
4	0	17	1			0	0	50	79
1	0	57	0			0	2	50	73
0	0	5	0			1	1	58	77
3	15	0	8			0	0	19	76
5	2	81	1			0	0	28	61
5	5	57	0			0	3	30	66
3	0	6	0			1	13	31	64
3	13	6	0			0	8	17	69
6	0	64	2			4	9	29	62
5	2	10	5			0	2	12	118
9	0	63	5			0	3	35	118
6	0	59	0			0	0	27	116
2	0	62	0			0	12	51	115
4	11	40	1			0	0	19	109
0	0	28	1			0	6	54	107
0	9	47	5			0	8	71	105
0	2	4	0			0	0	16	103
0	0	75	3			0	2	24	101
0	1	79	0			0	0	29	100
1	1	81	13			0	0	40	99
0	0	75	0			0	0	9	97
0	0	79	2			0	0	25	95
0	4		0			0	0	8	93
0	0		0			1	0	31	89
0	7		0			0	10	1	87
10	1		11			0	0	13	85
0	1		0			0	0	32	85
1	10		9			1	0	38	83
0	4		2			0	0		81
2	0		0			0	1		61
0	0		1			0	0		62
0	7		1			0	5		64
1	0		0			0	0		66
0	0		0			0	0		69
1	0					0	0		71
0	0					0	0		73
0	1					0	0		75
4	1					0	0		76
0	0					10	0		77
0	0					0	4		79
0	0					0	0		85
0						0	0		111
0						7	0		113
0						0	5
0						0	2
0						0	0
0						0	1
0						0	0
0						0	0
						2	0
						1	5
						0	0
						0	0
						0	1
						0	0
						0	9
						0	0
						0	0
						0	0
						0	4
						0	6
						1	1
						5	0
						0	13
						0	1
						0	3
						0	4
						0	2
						0	0
						0	8
							4
							0
							0
							3
							0
							1
							0
							0
							0
							0
							0
							0
							0
							0
							0

## Sheet: Fig. 5e
mChrom10 locus
Tip60
% Input	Fold Enrichment 1	Fold Enrichment 2	Fold Enrichment 3	Average
WT (-)	1.65724	0.845183	0.497573	1
WT (+)	7.55013	6.83743	5.40193	6.5965
S29A (-)	0.683458	1.11463	1.20191	1
S29A (+)	0.120436	0.267188	0.226366	0.204664
3KR (-)	0.872765	1.18398	0.943257	1
3KR (+)	0.599634	0.766897	0.386197	0.584243
H4K16ac
% Input	Fold Enrichment 1	Fold Enrichment 2	Fold Enrichment 3	Average
WT (-)	1.05158	1.02071	0.927707	1
WT (+)	2.8099	2.52011	2.97047	2.76683
S29A (-)	0.973047	0.968559	1.05839	1
S29A (+)	1.12692	1.00949	1.06163	1.06601
3KR (-)	0.946103	1.04316	1.01074	1
3KR (+)	0.614668	0.883772	0.647648	0.715363

## Sheet: Fig. 5f
hChrom1 locus
Tip60
% Input	Fold Enrichment 1	Fold Enrichment 2	Fold Enrichment 3	Average
U2OS (-)	1	1	1	1
U2OS (+)	5.62826	8.19939	7.27718	7.03494
shRB1 (-)	1	1	1	1
shRB1 (+)	0.61315	0.550023	0.576645	0.579939
shE2F1 (-)	1	1	1	1
shE2F1 (+)	0.564897	0.320147	0.412358	0.432467
H4K16ac
% Input	Fold Enrichment 1	Fold Enrichment 2	Fold Enrichment 3	Average
U2OS (-)	1	1	1	1
U2OS (+)	6.49229	7.10369	12.0798	8.5586
shRB1 (-)	1	1	1	1
shRB1 (+)	0.996136	1.33916	1.9657	1.43367
shE2F1 (-)	1	1	1	1
shE2F1 (+)	0.499496	1.12295	0.639593	0.754012

[truncated: 6 more sheets: Fig. 6a, Fig. 6c, Fig. 7b, Fig. 7c, Fig. 7d, Fig. 7e]
